# Supplementary material for: Divergent stage-specific regulation of neutrophil function by glucose transporter 1 in murine antibody-mediated glomerulonephritis
Source: JCI Insight. 2025 Nov 10;10(21):e197169. doi: 10.1172/jci.insight.197169 (PMC12643513; doi:10.1172/jci.insight.197169)
Supplement: Supporting data values [file jciinsight-10-197169-s195.xlsx]

## Sheet: Sheet1
Figure 1
FIGURE 1
Figure 1B:							Fig 1C								Fig 1D
	D7			D14				No AGN	D7	D14					D7			D14
	No AGN	AGN		No AGN	AGN			1.43	1.1	1.97					No AGN	AGN		No AGN	AGN
	1.53	17.1		1.17	18.9			1.31	1.94	1.74					2.34	5.63		1.32	7.54
	1.67	21.6		1.54	22.6			0.97	1.54	1.45					1.78	6.78		1.78	4.76
	1.91	20.7		1.65	15.2			1.83	0.78	0.82					2.16	7.43		2.54	5.83
	1.1	15.4		2.1	13.2										2.53	4.67		2.14	6.62
	0.6	14.8		1.23	14.4										1.76	5.87		1.89	5.54
	1.3	17.7		1	16.9
							Fig 1F
Fig 1E								D7			D14
	D7			D14				No AGN	AGN		No AGN	AGN
	No AGN	AGN		No AGN	AGN			5.23	34.5		4.56	43.2
	1	1.58		1	1.5			3.24	42.3		5.67	31.2
	1	1.76		1	1.4			2.24	40.4		7.86	29.4
	1	1.32		1	1.67			4.67	49.3		2.34	48.3
	1	1.98		1	1.33			5.68	35.6		3.43	52.3
	1	1.42		1	1.23

## Sheet: Sheet2
FIGURE 2
Fig 2C	No AGN	AGN	No AGN	AGN		Fig 2D	No AGN	AGN	No AGN	AGN
	Ctrl	Ctrl	Glut1KO	Glut1KO			Ctrl	Ctrl	Glut1KO	Glut1KO
	20.4	68.4	17.8	54.7			0.43	0.87	0.43	0.56
	18.3	81.34	18	43.3			0.52	0.93	0.48	0.68
	21.8	70.3	20	42.7			0.58	0.96	0.52	0.55
	16.3	65.3	22.4	37.5			0.47	0.99	0.56	0.48
	19.3	70.3	17.4	40			0.54	0.81	0.6	0.45
		63		48.2				0.72		0.59
		65.4		32.7				0.83		0.5
		72.5		43.2				0.9		0.65
Fig 2E	% Crescent formation					% Abnormal glomeruli					Tubular inflammation
	No AGN	AGN	No AGN	AGN		No AGN	AGN	No AGN	AGN			Tubular inflammation score
	Ctrl	Ctrl	Glut1KO	Glut1KO		Ctrl	Ctrl	Glut1KO	Glut1KO			No AGN	AGN	No AGN	AGN
	0	7	0	3		0	32	0	22			Ctrl	Ctrl	Glut1KO	Glut1KO
	0	9	0	4		0	28	0	18			0	2.5	0	1.5
	0	10	0	3		0	36	0	20			0	3.5	0	2
	0	8	0	2		0	30	0	16			0	2	0	1.5
		7		4			29		13			0	2.5	0	1
													3		1
Fig 2G		Day 0-3					Day 9-12				Fig 2H		Day 0-3					Day 9-12
	No AGN	AGN	No AGN	AGN		No AGN	AGN	No AGN	AGN			No AGN	AGN	No AGN	AGN		No AGN	AGN	No AGN	AGN
	20.5	86.3	22.3	45.3		17.2	69.2	18.6	87.3			0.34	0.63	0.36	0.43		0.29	0.78	0.32	0.68
	17.4	71.6	18.3	51.2		19	80.4	23.7	72.3			0.29	0.74	0.28	0.38		0.32	0.85	0.27	0.55
	16.9	66.3	17.4	48.3		20	71.2	25.6	64.8			0.26	0.83	0.22	0.42		0.2	0.71	0.3	0.91
		54.4		50.3			63.1		59				0.92		0.52			0.67		0.88
		60.4		53.1			76.3		65.2				0.88		0.49			0.79		0.68
		69.5		32.2			57.3		59.2				0.81		0.53			0.82		0.95

## Sheet: Sheet3
FIGURE 3
	No AGN	AGN	No AGN	AGN	No AGN	AGN	No AGN	AGN							No AGN	AGN	No AGN	AGN	No AGN	AGN	No AGN	AGN
Fig 3B	WT	WT	WT	WT	Glut1KO	Glut1KO	Glut1KO	Glut1KO						Fig 3C	WT	WT	WT	WT	Glut1KO	Glut1KO	Glut1KO	Glut1KO
	WT	WT	Glut1KO	Glut1KO	WT	WT	Glut1KO	Glut1KO							WT	WT	Glut1KO	Glut1KO	WT	WT	Glut1KO	Glut1KO
	17.8	65	16.7	84	26.5	36	18.6	43							0.23	0.77	0.3	0.67	0.37	0.33	0.27	0.26
	20.6	72	22.7	76	22.9	33	17.9	48							0.34	0.83	0.31	0.88	0.29	0.28	0.33	0.43
	19.8	61	20.7	70	21.5	45	22.8	39							0.29	0.86	0.27	0.66	0.36	0.52	0.2	0.39
		84		64		44		36								0.89		0.99		0.46		0.56
		59		56		39		41								0.71		0.71		0.4		0.6
Fig 3D	% Abnormal gloemruli					% Crescent formation					Tubular inflammation score					Fig 3E	No AGN	AGN	No AGN	AGN
	WT	WT	Glut1KO	Glut1KO		WT	WT	Glut1KO	Glut1KO		WT	WT	Glut1KO	Glut1KO			Ctrl	Ctrl	PMNGlut1KO	PMNGlut1KO
	WT	Glut1KO	WT	Glut1KO		WT	Glut1KO	WT	Glut1KO		WT	Glut1KO	WT	Glut1KO			1.25	13.4	0.94	2.92
	29	32	17	21		6.2	3.7	2.1	3.1		2.5	2.5	1.5	1.5			1.72	19.6	1.35	3.6
	36	36	14	11		7.8	9.4	3.1	3.7		3	3	1	2.5			1.17	15.7	1.6	4.23
	39	45	12	17		5.1	5.3	1.6	2.2		2.5	2.5	2	1			x	11.5		2.21
	44	28	10	13		6	7.7	3.4	2.1		2	2	2.5	1.5
	30	42	18	15		8.3	7.2	4.2	1.8		2.5	1.5	1.5	1
Fig 3F						Fig 3G	No AGN	AGN	No AGN	AGN		Fig 3H	No AGN	AGN	No AGN	AGN
	No AGN	AGN	No AGN	AGN			Ctrl	Ctrl	PMNGlut1KO	PMNGlut1KO			Ctrl	Ctrl	PMNGlut1KO	PMNGlut1KO
	Ctrl	Ctrl	PMNGlut1KO	PMNGlut1KO			0.4	0.75	0.53	0.49			0.0021	0.312	0.001	0.112
	16.3	65.3	19.2	57.3			0.38	0.63	0.32	0.29			0.0032	0.234	0.002	0.104
	21.3	71.2	20.4	42.3			0.46	0.66	0.42	0.35			0.0014	0.217	0.09	0.114
	22.4	78.3	21.2	44.2			0.37	0.89	0.3	0.37			0.0017	0.289	0.087	0.143
	20.4	70.3	23.1	39.1			0.31	0.97	0.36	0.44			0.0018	0.167	0.003	0.189
	17.4	83.1	16.3	33.2				0.92		0.46			0.00143	0.327	0.0032	0.129
	20.5	82.2	17.3	49.2
Fig 3I	% Crescent formation				% abnormal glomeruli					Tubular inflammation
No AGN	AGN	No AGN	AGN		No AGN	AGN	No AGN	AGN		No AGN	AGN	No AGN	AGN
Ctrl	Ctrl	PMNGlut1KO	PMNGlut1KO		Ctrl	Ctrl	PMNGlut1KO	PMNGlut1KO		Ctrl	Ctrl	PMNGlut1KO	PMNGlut1KO
0	6	0	2		0	36	0	12		0	3	0	1
0	7	0	2		0	29	0	23		0	4	0	1
0	8	0	1		0	46	0	21		0	2	0	1
0	8	0	3		0	38	0	14		0	2	0	1
	5		3			33		28			3		1

## Sheet: Sheet4
FIGURE 4
Fig 4A					Fig 4B					Fig 4C					Fig 4D					Fig 4E
Non AGN	AGN	Non AGN	AGN			Non AGN	AGN	Non AGN	AGN		Non AGN	AGN	Non AGN	AGN		Non AGN	AGN	Non AGN	AGN		Non AGN	AGN	Non AGN	AGN
0.25	1.74	0.32	2.14			0.23	0.87	0.23	0.69		187	1783	234	1543		112	576	67	881		97	732	77.9	823
0.22	1.65	0.3	1.34			0.13	0.65	0.19	0.83		312	1573	276	2217		98	681	98	634		67	452	87.3	543
0.16	2.05	0.29	1.57			0.15	0.72	0.15	0.84		345	1987	321	1986		145	732	154	712		78.3	328	121.3	765
0.19	1.99	0.21	1.87			0.17	0.94	0.11	0.89		417	2018	376	1673		168	438	123	432		82.1	672	82.1	321
0.3	1.54	0.18	1.81			0.19	1.03	0.09	0.97		234	2167	117	2278		93	398	109	328		103.5	771	98.3	665
0.2	1.85	0.28	2.01			0.08	0.72	0.1	1.05		278	2341	198	1732		87	521	101	564		112.4	354	76.4	387
Fig 4F						Fig 4G						Fig 4H
	No AGN	AGN	No AGN	AGN			No AGN	AGN	No AGN	AGN			No AGN	AGN	No AGN	AGN
	0.13	0.38	0.07	0.29			0.3	4.32	0.21	3.7			0.06	1.21	0.04	1.28
	0.08	0.43	0.09	0.43			0.2	3.16	0.17	3.9			0.07	1.64	0.07	1.87
	0.09	0.5	0.14	0.54			0.16	4.23	0.19	2.56			0.09	1.16	0.08	1.67
	0.16	0.32	0.12	0.32			0.19	4.18	0.12	4.3			0.12	1.29	0.11	1.43
	0.17	0.41	0.16	0.31			0.21	5.12	0.11	4.21			0.04	1	0.1	0.09
	0.11	0.32	0.17	0.37			0.17	3.27	0.23	5.21			0.05	0.96	0.08	1.1
Fig 4I	No AGN	AGN	No AGN	AGN		Fig 4J	No AGN	AGN	No AGN	AGN		Fig 4K	No AGN	AGN	No AGN	AGN		Fig 4M	Control		PMNGlut1
	0.75	34.3	0.23	7.6			0.78	8.3	0.12	3.3			0.34	3.4	0.12	2.1			No CXCL2	CXCL2	No CXCL2	CXCL2
	1.31	28.5	0.41	12.5			0.87	10.1	0.54	4.2			0.21	3.3	0.34	1.7			0.34	1.37	0.39	0.96
	0.08	28.6	0.43	14.2			0.43	7.1	1.65	1.3			0.67	4.8	0.23	1.9			0.18	1.1	0.52	1.23
	0.42	24	0.68	9.6			1.34	6.5	2.13	4.7			0.98	5.2	0.39	3.4			0.42	0.98	0.24	1.45
	0.78	36.1	1.3	17.2			1.67	12.7	0.32	2.6			1.23	3.5	0.96	2.34			0.29	1.67	0.41	1.53
	0.07	39.2	0.54	11.2			0.34	9.6	0.68	3.4			1.78	5.9	0.19	2.9

## Sheet: Sheet5
FIG 5
Fig 5B	45.1/45.2	45.2	45.1/45.2	45.2	Fig 5C	45.1/45.2	45.2	45.1/45.2	45.2	Fig 5D	45.1/45.2	45.2	45.1/45.2	45.2	Fig 5E	45.1/45.2	45.2	45.1/45.2	45.2
	2.8	3	5.6	2.4		0.87	0.85	4.6	2.3		0.68	0.76	2.32	1.1		5.9	3.5	8.3	3.7
	3.7	2.76	6.3	2.7		1.23	0.89	4.9	1.78		0.54	0.54	2.45	0.98		4.4	5.8	9.2	3.9
	3.2	3.8	6.5	1.8		0.98	1.2	5.6	2.8		0.75	0.43	1.78	1.32		6.2	4.1	8.9	4.2
	2.2	3.8	7.1	2.8		0.76	1.07	5.3	2.79		0.82	0.6	1.65	1.54		4.4	5.9	7.8	5.3
	2.6	2.3	4.7	3.7		1.07	0.96	3.6	3.4		0.53	0.43	2.8	0.87
	3.5	2.4	5.9	3.2		0.76	0.98	4.7	3.1		0.66	0.56	2.6	0.88
Fig 5F	45.1/45.2	45.2	45.1/45.2	45.2	Fig 5G	45.1/45.2	45.2	45.1/45.2	45.2	Fig 5H	45.1/45.2	45.2	45.1/45.2	45.2	Fig 5 I	45.1/45.2	45.2	45.1/45.2	45.2	Fig 5J	45.1/45.2	45.2	45.1/45.2	45.2
	2.3	3.2	4.9	3.4		1.2	1.3	2.7	2.3		2.6	3.4	3.8	2.8		1.4	2.5	3.5	1.3		0.3	0.45	0.75	0.34
	3.4	2.6	5.3	3.8		0.78	1.1	2.9	1.5		3.8	1.5	4.6	2.7		1.5	1.2	3.8	1		0.4	0.43	0.89	0.44
	2.8	2.4	5.9	4.1		1.3	0.6	4.1	1.2		3.9	1.6	5.1	1.4		1.78	1.4	3.9	1.3		0.56	0.6	1	0.56
	3.6	3.9	6.8	2.3		0.9	0.7	3.8	0.9		1.4	2.8	4.2	3.2		1.9	1.5	4.2	0.9		0.52	0.4	0.68	0.52
Fig 5K	45.1/45.2	45.2	45.1/45.2	45.2	Fig 5L	45.1/45.2	45.2	45.1/45.2	45.2
	2.4	1.1	3.4	1.3		2.2	3.42	1.78	3.28
	2	1.4	3.1	1.2		3.1	1.96	1.98	3.17
	2.7	1.4	2.2	1.8		1.98	3.44	2.77	2.16
	3.1	1.7	2.6	1.7		3.67	2.37	2.93	1.57
	1.9	0.9	2.8	1.1		2354	3.5	1.67	1.79
	2.2	0.83	2.4	0.99		3.34	2.4	2.9	1.99
Fig 5M	45.1/45.2	45.2	45.1/45.2	45.2	Fig 5N	45.1/45.2	45.2	45.1/45.2	45.2	Fig 5O	45.1/45.2	45.2	45.1/45.2	45.2	Fig 5P	45.1/45.2	45.2	45.1/45.2	45.2
	0.43	0.22	0.31	0.14		0.057	0.0223	0.042	0.022		0.28	0.16	0.43	0.124		0.097	0.085	0.089	0.087
	0.36	0.15	0.28	0.105		0.0546	0.0256	0.038	0.017		0.26	0.11	0.34	0.135		0.093	0.058	0.087	0.077
	0.26	0.14	0.24	0.109		0.052	0.018	0.036	0.013		0.23	0.089	0.28	0.116		0.073	0.0563	0.064	0.062
	0.23	0.11	0.23	0.1		0.045	0.02	0.031	0.016		0.2	0.081	0.29	0.129		0.064	0.047	0.053	0.066
	Thy1.1	Thy1.2	Thy1.1	Thy1.2		Thy1.1	Thy1.2	Thy1.1	Thy1.2
	0.87	0.85	4.6	2.3		0.68	0.76	2.32	1.1
	1.23	0.89	4.9	1.78		0.54	0.54	2.45	0.98
	0.98	1.2	5.6	2.8		0.75	0.43	1.78	1.32
	0.76	1.07	5.3	2.79		0.82	0.6	1.65	1.54
	1.07	0.96	3.6	3.4		0.53	0.43	2.8	0.87
	0.76	0.98	4.7	3.1		0.66	0.56	2.6	0.88
	Fig 3	IL-1beta

## Sheet: Sheet6
FIGURE 6
Fig 6B	No AGN Un tr	No AGN Tr	AGN Untr	AGN Tr	Fig 6C	No AGN Un tr	No AGN Tr	AGN Untr	AGN Tr	Fig 6D	No AGN Un tr	No AGN Tr	AGN Untr	AGN Tr	Fig 6E	No AGN Un tr	No AGN Tr	AGN Untr	AGN Tr
	1.63	2.87	13.1	8.2		0.15	0.17	0.84	0.45		0.23	0.3	0.65	0.32		0.0002	0.0034	0.027	0.012
	2.67	3.08	24.2	2.1		0.23	0.19	0.73	0.33		0.19	0.21	0.73	0.38		0.003	0.0021	0.024	0.019
	1.72	1.88	21.72	5.7		0.21	0.22	0.97	0.41		0.2	0.23	0.77	0.41		0.001	0.0018	0.031	0.011
	2.6	1.9	18.22	3		0.17	0.26	0.91	0.53		0.27	0.2	0.8	0.45		0.0035	0.0017	0.035	0.009
	1.64	2.41	14.81	4.9		0.26	0.24	0.72	0.42		0.16	0.18	0.77	0.5				0.029	0.008
	2.79	3.12	15.34	6.7		0.26	0.14	0.78	0.4		0.14	0.16	0.62	0.32				0.038	0.014
						0.28	0.27	0.8	0.42		0.18	0.15	0.69	0.37
						0.17	0.21	0.82	0.5		0.21	0.24	0.58	0.41
Fig 6F	Crescent formation					Abnormal gloemruli					Tubular inflammation
	No AGN Un tr	No AGN Tr	AGN Untr	AGN Tr		No AGN Un tr	No AGN Tr	AGN Untr	AGN Tr		No AGN Un tr	No AGN Tr	AGN Untr	AGN Tr
	0	0	6.7	4.6		0	0	46.6	19.7		0	0	3.5	1.5
	0	0	9.2	3.9		0	0	33.4	28.6		0	0	2.5	1
	0	0	8.3	5.2		0	0	36.9	26.7		0	0	3	1
	0	0	7.5	4.8		0	0	42.3	16.3		0	0	2.5	1.5
Fig 6G	AGN Untr	AGN Tr		AGN Untr	AGN Tr		AGN Untr	AGN Tr
	7.3	3.4		4.3	1.5		2.7	0.84
	8.1	2.3		3.9	1.9		1.8	1.2
	7	3.8		3	2.6		2.6	1.5
	6.8	4.1		3.4	2.2		2.1	0.94
	6.2	4.5		4.9	1.1		1.9	1.4
	6.8	2.5		3	1.6		2	1.3
Fig 6H
Untr	Tr		Untr	Tr	Untr	Tr		Fig 6J	D7				D14
0.56	0.43		0.043	0.018	0.045	0.034			No Tr		Tr		No Tr		Tr
0.68	0.32		0.031	0.019	0.051	0.032			No AGN	AGN	No AGN	AGN	No AGN	AGN	No AGN	AGN
0.71	0.21		0.037	0.026	0.042	0.029			16.8	70.3	22.8	36.8	19.6	83.7	16.7	94.7
0.64	0.41		0.048	0.021	0.039	0.018			21.6	68.4	17.4	33.9	17.5	72.6	18.8	84.8
0.59	0.38		0.029	0.014	0.044	0.023			20.7	73.1	19.5	41.7	22.3	80.5	22.8	68.8
0.74	0.3		0.04	0.011	0.057	0.019			17.4	62.5	24.1	44.7	24.3	70.4	19.4	63.5
									23.6	59.8	18.7	29.6	17.4	76.8	20.6	61.7
